# Supplementary material for: Attentional Prioritization of Infant Faces in Parents: The Influence of Parents’ Experiences of Care
Source: Int J Environ Res Public Health. 2022 Dec 28;20(1):527. doi: 10.3390/ijerph20010527 (PMC9819530; doi:10.3390/ijerph20010527)
Supplement: Supplementary file 1 [file ijerph-20-00527-s001.zip]

Archive with 1 entries (1 files):
- ijerph-2012009-SM.pdf
